# Supplementary material for: Cooperation between Public Primary Health Care and Occupational Health Care Professionals in Work Ability-Related Health Issues
Source: Int J Environ Res Public Health. 2022 Sep 21;19(19):11916. doi: 10.3390/ijerph191911916 (PMC9564539; doi:10.3390/ijerph191911916)
Supplement: Supplementary file 1 [file ijerph-19-11916-s001.zip]

Archive with 2 entries (2 files):
- Supplementary document S1.pdf
- Supplementary Figure S1.pdf
